# Supplementary material for: Exploring the knowledge, explanatory models of illness, and patterns of healthcare-seeking behaviour of Fang culture-bound syndromes in Equatorial Guinea
Source: PLoS One. 2018 Sep 7;13(9):e0201339. doi: 10.1371/journal.pone.0201339 (PMC6128453; doi:10.1371/journal.pone.0201339)
Supplement: S1 File — (XLS) [file pone.0201339.s001.xls]

## Sheet: Hoja1
CODE	GROUP	LOCATION	SEX	AGE	MARITAL STATUS	CHILDREN	RELIGION	LIVING ABROAD	SPAIN	CAMERUN	GABON	GHANA	NIGERIA	LOCATION	ADDRESS	PEOPLE AT HOME	WATER FONTAINE	WATER WELL	TANK	SPRING WATER	RIVER	RAIN WATER	LIVING PLACE	YARD	NEIGHBORHOOD	BOIL	BLEACH	OTHERS	NONE IS MANANTIAL	WATER CLOSE WITH BUTTON	SEPTIC TANK	BUCKET	LETHRINA WITH COVER	LETHRINA WITHOUT COVER	FOREST	ELECTRICITY	RADIO	TV	REFRIGERATIOR	MUD	WOOD	CONCRET	CAR
AK16	GRUPO1	DISTRICT	FEMALE	17	SINGLE	1	CATHOLIC	NO	NO	NO	NO	NO	NO	AKONIBE	AKONIBE	10	YES	NO	NO	NO	NO	NO	NO	NO	YES	NO	NO	NO	YES	NO	NO	YES	NO	NO	NO	YES	YES	YES	YES	NO	YES	NO	YES
AK17	GRUPO1	DISTRICT	MALE	24	SINGLE	1	CATHOLIC	NO	NO	NO	NO	NO	NO	AKONIBE	AKONIBE	10	NO	YES	NO	NO	NO	NO	NO	NO	YES	NO	NO	NO	YES	NO	NO	NO	NO	YES	NO	NO	NO	NO	NO	NO	YES	NO	NO
AK18	GRUPO1	DISTRICT	MALE	19	SINGLE	0	CATHOLIC	NO	NO	NO	NO	NO	NO	AKONIBE	AKONIBE	7	NO	YES	NO	NO	NO	NO	NO	NO	YES	NO	NO	NO	YES	NO	NO	NO	NO	YES	NO	YES	YES	YES	YES	NO	NO	YES	NO
AK19	GRUPO1	DISTRICT	MALE	21	SINGLE	0	CATHOLIC	NO	NO	NO	NO	NO	NO	AKONIBE	AKONIBE	7	NO	NO	NO	NO	YES	NO	NO	NO	YES	NO	NO	NO	YES	NO	NO	NO	NO	YES	NO	YES	YES	YES	NO	NO	YES	NO	NO
AK20	GRUPO1	DISTRICT	MALE	18	SINGLE	0	CATHOLIC	NO	NO	NO	NO	NO	NO	AKONIBE	AKONIBE	8	NO	YES	NO	NO	NO	NO	NO	NO	YES	NO	NO	NO	YES	NO	NO	NO	NO	YES	NO	YES	YES	YES	YES	NO	YES	NO	NO
AK21	GRUPO1	DISTRICT	MALE	19	SINGLE	0	CATHOLIC	NO	NO	NO	NO	NO	NO	AKONIBE	AKONIBE	5	YES	NO	NO	NO	NO	NO	NO	NO	YES	NO	YES	NO	NO	NO	YES	NO	NO	NO	NO	YES	YES	YES	YES	YES	NO	NO	NO
AK22	GRUPO1	DISTRICT	FEMALE	17	SINGLE	2	CATHOLIC	YES	NO	NO	YES	NO	NO	AKONIBE	AKONIBE	8	NO	YES	NO	NO	NO	NO	NO	NO	YES	NO	NO	NO	YES	NO	NO	YES	NO	NO	NO	YES	YES	YES	YES	NO	NO	YES	NO
AK23	GRUPO1	DISTRICT	FEMALE	19	SINGLE	1	CATHOLIC	NO	NO	NO	NO	NO	NO	AKONIBE	AKONIBE	16	NO	NO	NO	NO	NO	YES	NO	NO	YES	NO	NO	NO	YES	NO	NO	NO	NO	YES	NO	YES	YES	YES	YES	NO	YES	YES	NO
AK24	GRUPO1	DISTRICT	MALE	22	SINGLE	0	CATHOLIC	NO	NO	NO	NO	NO	NO	AKONIBE	AKONIBE	5	NO	YES	NO	NO	NO	NO	NO	NO	YES	NO	YES	NO	NO	NO	YES	NO	NO	NO	NO	NO	NO	NO	YES	NO	YES	NO	NO
AK25	GRUPO1	DISTRICT	FEMALE	19	SINGLE	1	CATHOLIC	NO	NO	NO	NO	NO	NO	AKONIBE	AKONIBE	14	NO	NO	NO	NO	YES	YES	NO	YES	NO	NO	YES	NO	NO	NO	NO	NO	NO	YES	NO	YES	YES	YES	NO	NO	YES	NO	NO
AK26	GRUPO1	DISTRICT	MALE	20	SINGLE	0	CATHOLIC	NO	NO	NO	NO	NO	NO	AKONIBE	AKONIBE	2	NO	YES	NO	NO	NO	NO	NO	NO	YES	NO	YES	NO	NO	NO	NO	YES	YES	NO	NO	YES	YES	YES	NO	NO	YES	NO	NO
AK27	GRUPO1	DISTRICT	MALE	19	SINGLE	0	CATHOLIC	YES	NO	NO	YES	NO	NO	AKONIBE	AKONIBE	15	NO	NO	NO	YES	NO	NO	NO	NO	YES	NO	YES	NO	NO	NO	NO	NO	YES	NO	NO	YES	YES	YES	NO	NO	YES	NO	NO
AK28	GRUPO1	DISTRICT	FEMALE	21	SINGLE	1	CATHOLIC	NO	NO	NO	NO	NO	NO	AKONIBE	AKONIBE	10	YES	NO	NO	NO	YES	NO	NO	NO	YES	NO	NO	NO	YES	NO	NO	YES	NO	NO	NO	YES	NO	YES	YES	NO	YES	NO	YES
AK29	GRUPO1	DISTRICT	MALE	21	SINGLE	0	EVANGELIC	NO	NO	NO	NO	NO	NO	AKONIBE	AKONIBE	10	YES	NO	NO	NO	YES	NO	NO	NO	YES	NO	NO	YES	NO	NO	YES	YES	YES	NO	NO	YES	YES	YES	YES	NO	YES	NO	YES
AK30	GRUPO1	DISTRICT	MALE	18	SINGLE	0	CHRISTIAN	NO	NO	NO	NO	NO	NO	AKONIBE	AKONIBE	7	YES	NO	NO	NO	NO	NO	NO	NO	YES	NO	YES	NO	NO	YES	NO	NO	NO	NO	NO	YES	YES	YES	YES	NO	YES	NO	YES
EB1	GRUPO1	PROVINCE	FEMALE	17	SINGLE	1	PROTESTANT	YES	NO	NO	YES	NO	NO	MONGOMO	EBEBIYIN	NO APPLICABLE	NO APPLICABLE	NO APPLICABLE	NO APPLICABLE	NO APPLICABLE	NO APPLICABLE	NO APPLICABLE	NO APPLICABLE	NO APPLICABLE	NO APPLICABLE	NO APPLICABLE	NO APPLICABLE	NO APPLICABLE	NO APPLICABLE	NO APPLICABLE	NO APPLICABLE	NO APPLICABLE	NO APPLICABLE	NO APPLICABLE	NO APPLICABLE	NO APPLICABLE	NO APPLICABLE	NO APPLICABLE	NO APPLICABLE	NO APPLICABLE	NO APPLICABLE	NO APPLICABLE	NO APPLICABLE
EB10	GRUPO1	PROVINCE	FEMALE	17	SINGLE	0	CATHOLIC	NO	NO	NO	NO	NO	NO	EVINAYONG	EBEBIYIN	NO APPLICABLE	NO APPLICABLE	NO APPLICABLE	NO APPLICABLE	NO APPLICABLE	NO APPLICABLE	NO APPLICABLE	NO APPLICABLE	NO APPLICABLE	NO APPLICABLE	NO APPLICABLE	NO APPLICABLE	NO APPLICABLE	NO APPLICABLE	NO APPLICABLE	NO APPLICABLE	NO APPLICABLE	NO APPLICABLE	NO APPLICABLE	NO APPLICABLE	NO APPLICABLE	NO APPLICABLE	NO APPLICABLE	NO APPLICABLE	NO APPLICABLE	NO APPLICABLE	NO APPLICABLE	NO APPLICABLE
EB11	GRUPO1	PROVINCE	FEMALE	17	SINGLE	0	CATHOLIC	NO	NO	NO	NO	NO	NO	MICOMISENG	EBEBIYIN	NO APPLICABLE	NO APPLICABLE	NO APPLICABLE	NO APPLICABLE	NO APPLICABLE	NO APPLICABLE	NO APPLICABLE	NO APPLICABLE	NO APPLICABLE	NO APPLICABLE	NO APPLICABLE	NO APPLICABLE	NO APPLICABLE	NO APPLICABLE	NO APPLICABLE	NO APPLICABLE	NO APPLICABLE	NO APPLICABLE	NO APPLICABLE	NO APPLICABLE	NO APPLICABLE	NO APPLICABLE	NO APPLICABLE	NO APPLICABLE	NO APPLICABLE	NO APPLICABLE	NO APPLICABLE	NO APPLICABLE
EB12	GRUPO1	PROVINCE	FEMALE	19	SINGLE	0	CATHOLIC	NO	NO	NO	NO	NO	NO	AKONIBE	EBEBIYIN	NO APPLICABLE	NO APPLICABLE	NO APPLICABLE	NO APPLICABLE	NO APPLICABLE	NO APPLICABLE	NO APPLICABLE	NO APPLICABLE	NO APPLICABLE	NO APPLICABLE	NO APPLICABLE	NO APPLICABLE	NO APPLICABLE	NO APPLICABLE	NO APPLICABLE	NO APPLICABLE	NO APPLICABLE	NO APPLICABLE	NO APPLICABLE	NO APPLICABLE	NO APPLICABLE	NO APPLICABLE	NO APPLICABLE	NO APPLICABLE	NO APPLICABLE	NO APPLICABLE	NO APPLICABLE	NO APPLICABLE
EB13	GRUPO1	PROVINCE	FEMALE	17	SINGLE	0	CATHOLIC	NO	NO	NO	NO	NO	NO	AÑISOK"	EBEBIYIN	NO APPLICABLE	NO APPLICABLE	NO APPLICABLE	NO APPLICABLE	NO APPLICABLE	NO APPLICABLE	NO APPLICABLE	NO APPLICABLE	NO APPLICABLE	NO APPLICABLE	NO APPLICABLE	NO APPLICABLE	NO APPLICABLE	NO APPLICABLE	NO APPLICABLE	NO APPLICABLE	NO APPLICABLE	NO APPLICABLE	NO APPLICABLE	NO APPLICABLE	NO APPLICABLE	NO APPLICABLE	NO APPLICABLE	NO APPLICABLE	NO APPLICABLE	NO APPLICABLE	NO APPLICABLE	NO APPLICABLE
EB14	GRUPO1	PROVINCE	FEMALE	18	SINGLE	0	CATHOLIC	NO	NO	NO	NO	NO	NO	NIEFANG	BATA	NO APPLICABLE	NO APPLICABLE	NO APPLICABLE	NO APPLICABLE	NO APPLICABLE	NO APPLICABLE	NO APPLICABLE	NO APPLICABLE	NO APPLICABLE	NO APPLICABLE	NO APPLICABLE	NO APPLICABLE	NO APPLICABLE	NO APPLICABLE	NO APPLICABLE	NO APPLICABLE	NO APPLICABLE	NO APPLICABLE	NO APPLICABLE	NO APPLICABLE	NO APPLICABLE	NO APPLICABLE	NO APPLICABLE	NO APPLICABLE	NO APPLICABLE	NO APPLICABLE	NO APPLICABLE	NO APPLICABLE
EB15	GRUPO1	PROVINCE	FEMALE	18	SINGLE	0	CATHOLIC	NO	NO	NO	NO	NO	NO	MICOMISENG	EBEBIYIN	NO APPLICABLE	NO APPLICABLE	NO APPLICABLE	NO APPLICABLE	NO APPLICABLE	NO APPLICABLE	NO APPLICABLE	NO APPLICABLE	NO APPLICABLE	NO APPLICABLE	NO APPLICABLE	NO APPLICABLE	NO APPLICABLE	NO APPLICABLE	NO APPLICABLE	NO APPLICABLE	NO APPLICABLE	NO APPLICABLE	NO APPLICABLE	NO APPLICABLE	NO APPLICABLE	NO APPLICABLE	NO APPLICABLE	NO APPLICABLE	NO APPLICABLE	NO APPLICABLE	NO APPLICABLE	NO APPLICABLE
EB2	GRUPO1	PROVINCE	FEMALE	18	SINGLE	0	CATHOLIC	YES	NO	NO	YES	NO	NO	MONGOMO	EBEBIYIN	NO APPLICABLE	NO APPLICABLE	NO APPLICABLE	NO APPLICABLE	NO APPLICABLE	NO APPLICABLE	NO APPLICABLE	NO APPLICABLE	NO APPLICABLE	NO APPLICABLE	NO APPLICABLE	NO APPLICABLE	NO APPLICABLE	NO APPLICABLE	NO APPLICABLE	NO APPLICABLE	NO APPLICABLE	NO APPLICABLE	NO APPLICABLE	NO APPLICABLE	NO APPLICABLE	NO APPLICABLE	NO APPLICABLE	NO APPLICABLE	NO APPLICABLE	NO APPLICABLE	NO APPLICABLE	NO APPLICABLE
EB3	GRUPO1	PROVINCE	FEMALE	18	SINGLE	0	CATHOLIC	YES	YES	NO	NO	NO	NO	MONGOMO	EBEBIYIN	NO APPLICABLE	NO APPLICABLE	NO APPLICABLE	NO APPLICABLE	NO APPLICABLE	NO APPLICABLE	NO APPLICABLE	NO APPLICABLE	NO APPLICABLE	NO APPLICABLE	NO APPLICABLE	NO APPLICABLE	NO APPLICABLE	NO APPLICABLE	NO APPLICABLE	NO APPLICABLE	NO APPLICABLE	NO APPLICABLE	NO APPLICABLE	NO APPLICABLE	NO APPLICABLE	NO APPLICABLE	NO APPLICABLE	NO APPLICABLE	NO APPLICABLE	NO APPLICABLE	NO APPLICABLE	NO APPLICABLE
EB4	GRUPO1	PROVINCE	FEMALE	17	SINGLE	0	CATHOLIC	NO	NO	NO	NO	NO	NO	EBEBIYIN	EBEBIYIN	NO APPLICABLE	NO APPLICABLE	NO APPLICABLE	NO APPLICABLE	NO APPLICABLE	NO APPLICABLE	NO APPLICABLE	NO APPLICABLE	NO APPLICABLE	NO APPLICABLE	NO APPLICABLE	NO APPLICABLE	NO APPLICABLE	NO APPLICABLE	NO APPLICABLE	NO APPLICABLE	NO APPLICABLE	NO APPLICABLE	NO APPLICABLE	NO APPLICABLE	NO APPLICABLE	NO APPLICABLE	NO APPLICABLE	NO APPLICABLE	NO APPLICABLE	NO APPLICABLE	NO APPLICABLE	NO APPLICABLE
EB5	GRUPO1	PROVINCE	FEMALE	16	SINGLE	0	CATHOLIC	YES	NO	NO	YES	NO	NO	NSOCNSOMO"	EBEBIYIN	NO APPLICABLE	NO APPLICABLE	NO APPLICABLE	NO APPLICABLE	NO APPLICABLE	NO APPLICABLE	NO APPLICABLE	NO APPLICABLE	NO APPLICABLE	NO APPLICABLE	NO APPLICABLE	NO APPLICABLE	NO APPLICABLE	NO APPLICABLE	NO APPLICABLE	NO APPLICABLE	NO APPLICABLE	NO APPLICABLE	NO APPLICABLE	NO APPLICABLE	NO APPLICABLE	NO APPLICABLE	NO APPLICABLE	NO APPLICABLE	NO APPLICABLE	NO APPLICABLE	NO APPLICABLE	NO APPLICABLE
EB6	GRUPO1	PROVINCE	FEMALE	17	SINGLE	0	CATHOLIC	NO	NO	NO	NO	NO	NO	MONGOMO	EBEBIYIN	NO APPLICABLE	NO APPLICABLE	NO APPLICABLE	NO APPLICABLE	NO APPLICABLE	NO APPLICABLE	NO APPLICABLE	NO APPLICABLE	NO APPLICABLE	NO APPLICABLE	NO APPLICABLE	NO APPLICABLE	NO APPLICABLE	NO APPLICABLE	NO APPLICABLE	NO APPLICABLE	NO APPLICABLE	NO APPLICABLE	NO APPLICABLE	NO APPLICABLE	NO APPLICABLE	NO APPLICABLE	NO APPLICABLE	NO APPLICABLE	NO APPLICABLE	NO APPLICABLE	NO APPLICABLE	NO APPLICABLE
EB7	GRUPO1	PROVINCE	FEMALE	18	SINGLE	0	CATHOLIC	NO	NO	NO	NO	NO	NO	MONGOMO	EBEBIYIN	NO APPLICABLE	NO APPLICABLE	NO APPLICABLE	NO APPLICABLE	NO APPLICABLE	NO APPLICABLE	NO APPLICABLE	NO APPLICABLE	NO APPLICABLE	NO APPLICABLE	NO APPLICABLE	NO APPLICABLE	NO APPLICABLE	NO APPLICABLE	NO APPLICABLE	NO APPLICABLE	NO APPLICABLE	NO APPLICABLE	NO APPLICABLE	NO APPLICABLE	NO APPLICABLE	NO APPLICABLE	NO APPLICABLE	NO APPLICABLE	NO APPLICABLE	NO APPLICABLE	NO APPLICABLE	NO APPLICABLE
EB8	GRUPO1	PROVINCE	FEMALE	19	SINGLE	0	CATHOLIC	NO	NO	NO	NO	NO	NO	MICOMISENG	EBEBIYIN	NO APPLICABLE	NO APPLICABLE	NO APPLICABLE	NO APPLICABLE	NO APPLICABLE	NO APPLICABLE	NO APPLICABLE	NO APPLICABLE	NO APPLICABLE	NO APPLICABLE	NO APPLICABLE	NO APPLICABLE	NO APPLICABLE	NO APPLICABLE	NO APPLICABLE	NO APPLICABLE	NO APPLICABLE	NO APPLICABLE	NO APPLICABLE	NO APPLICABLE	NO APPLICABLE	NO APPLICABLE	NO APPLICABLE	NO APPLICABLE	NO APPLICABLE	NO APPLICABLE	NO APPLICABLE	NO APPLICABLE
EB9	GRUPO1	PROVINCE	FEMALE	18	SINGLE	0	CATHOLIC	NO	NO	NO	NO	NO	NO	AKONIBE	EBEBIYIN	NO APPLICABLE	NO APPLICABLE	NO APPLICABLE	NO APPLICABLE	NO APPLICABLE	NO APPLICABLE	NO APPLICABLE	NO APPLICABLE	NO APPLICABLE	NO APPLICABLE	NO APPLICABLE	NO APPLICABLE	NO APPLICABLE	NO APPLICABLE	NO APPLICABLE	NO APPLICABLE	NO APPLICABLE	NO APPLICABLE	NO APPLICABLE	NO APPLICABLE	NO APPLICABLE	NO APPLICABLE	NO APPLICABLE	NO APPLICABLE	NO APPLICABLE	NO APPLICABLE	NO APPLICABLE	NO APPLICABLE
LAS171	GRUPO1	CAPITAL	FEMALE	20	SINGLE	0	CATHOLIC	NO	NO	NO	NO	NO	NO	BATA	BATA	9999	NO	YES	NO	NO	NO	NO	NO	NO	NO	NO	NO	NO	NO	NO	NO	YES	YES	NO	NO	YES	YES	YES	YES	NO	YES	NO	NO
LAS172	GRUPO1	CAPITAL	FEMALE	17	SINGLE	0	CATHOLIC	9999	9999	9999	9999	9999	9999	9999	9999	9999	NO	YES	NO	NO	NO	NO	NO	YES	NO	NO	YES	NO	NO	NO	NO	YES	YES	NO	NO	YES	YES	YES	YES	NO	NO	YES	YES
LAS173	GRUPO1	CAPITAL	FEMALE	17	SINGLE	0	CATHOLIC	NO	NO	NO	NO	NO	NO	NSOCNSOMO"	BATA	9999	NO	YES	NO	NO	NO	NO	YES	NO	NO	NO	NO	NO	YES	NO	NO	YES	NO	NO	NO	YES	YES	YES	YES	NO	YES	NO	NO
LAS174	GRUPO1	CAPITAL	MALE	20	SINGLE	0	CHRISTIAN	YES	NO	YES	NO	NO	NO	MONGOMO	BATA	9999	NO	YES	NO	NO	NO	NO	YES	NO	NO	NO	YES	NO	NO	YES	NO	NO	NO	NO	NO	NO	YES	YES	NO	NO	NO	YES	NO
LAS175	GRUPO1	CAPITAL	MALE	20	SINGLE	0	CATHOLIC	NO	NO	NO	NO	NO	NO	BATA	BATA	9999	NO	NO	YES	NO	NO	NO	YES	NO	NO	YES	NO	NO	NO	YES	NO	NO	NO	NO	NO	YES	YES	YES	YES	NO	NO	YES	YES
LAS176	GRUPO1	CAPITAL	MALE	20	SINGLE	0	TESTIGO DE JEHOVA	NO	NO	NO	NO	NO	NO	BATA	BATA	9999	NO	YES	NO	YES	NO	NO	YES	NO	NO	YES	NO	NO	NO	NO	NO	NO	YES	NO	NO	YES	YES	YES	YES	NO	YES	NO	NO
LAS177	GRUPO1	CAPITAL	MALE	17	SINGLE	0	CHRISTIAN	NO	NO	NO	NO	NO	NO	EBEBIYIN	BATA	9999	NO	YES	YES	YES	NO	NO	NO	YES	NO	NO	NO	NO	YES	YES	NO	YES	NO	NO	NO	YES	YES	YES	YES	NO	NO	YES	YES
LAS178	GRUPO1	CAPITAL	MALE	21	SINGLE	0	CATHOLIC	NO	NO	NO	NO	NO	NO	MONGOMO	BATA	9999	NO	YES	NO	NO	NO	NO	NO	NO	YES	NO	NO	YES	NO	NO	NO	YES	NO	NO	NO	YES	NO	NO	NO	NO	NO	YES	NO
LAS179	GRUPO1	CAPITAL	FEMALE	19	DIVORCED	1	CATHOLIC	NO	NO	NO	NO	NO	NO	BATA	BATA	9999	NO	YES	NO	NO	NO	NO	NO	YES	NO	NO	NO	YES	NO	NO	NO	NO	NO	YES	NO	YES	YES	YES	YES	NO	YES	YES	NO
LAS180	GRUPO1	CAPITAL	MALE	19	SINGLE	0	CHRISTIAN	YES	NO	NO	YES	NO	NO	AKURENAM	BATA	9999	NO	YES	NO	NO	NO	NO	NO	YES	NO	NO	YES	NO	NO	NO	NO	YES	NO	NO	NO	YES	YES	YES	YES	NO	NO	YES	NO
LAS181	GRUPO1	CAPITAL	FEMALE	19	SINGLE	0	CATHOLIC	NO	NO	NO	NO	NO	NO	KOGO	BATA	9999	NO	YES	NO	YES	NO	NO	NO	YES	NO	NO	NO	YES	NO	NO	NO	YES	NO	NO	NO	YES	YES	YES	YES	NO	NO	YES	YES
LAS182	GRUPO1	CAPITAL	FEMALE	17	SINGLE	0	CATHOLIC	NO	NO	NO	NO	NO	NO	AÑISOK"	BATA	9999	NO	NO	NO	YES	NO	NO	NO	NO	NO	NO	NO	NO	YES	NO	NO	NO	YES	NO	NO	YES	YES	YES	YES	NO	NO	YES	YES
LAS183	GRUPO1	CAPITAL	FEMALE	17	SINGLE	0	CATHOLIC	NO	NO	NO	NO	NO	NO	BATA	BATA	9999	NO	YES	NO	NO	NO	NO	NO	YES	NO	NO	NO	YES	NO	NO	NO	NO	YES	NO	NO	YES	YES	YES	YES	NO	YES	NO	YES
LAS184	GRUPO1	CAPITAL	MALE	17	SINGLE	0	CATHOLIC	NO	NO	NO	NO	NO	NO	EBEBIYIN	BATA	9999	NO	YES	NO	NO	NO	YES	NO	NO	YES	NO	NO	YES	NO	NO	NO	YES	NO	NO	NO	YES	YES	YES	YES	NO	NO	YES	NO
LAS185	GRUPO1	CAPITAL	FEMALE	17	SINGLE	0	CATHOLIC	NO	NO	NO	NO	NO	NO	MICOMISENG	BATA	9999	NO	YES	NO	NO	NO	NO	NO	YES	NO	NO	YES	NO	NO	NO	NO	YES	NO	NO	NO	YES	YES	YES	YES	NO	YES	NO	YES
LAS186	GRUPO1	CAPITAL	MALE	19	SINGLE	0	CHRISTIAN	NO	NO	NO	NO	NO	NO	MICOMISENG	BATA	9999	NO	YES	NO	NO	NO	NO	NO	YES	NO	NO	NO	YES	NO	NO	NO	NO	YES	NO	NO	YES	NO	NO	YES	NO	YES	NO	NO
LAS187	GRUPO1	CAPITAL	FEMALE	19	SINGLE	0	CATHOLIC	NO	NO	NO	NO	NO	NO	BATA	BATA	9999	NO	YES	NO	NO	NO	YES	NO	NO	YES	NO	NO	NO	YES	NO	NO	NO	NO	YES	NO	YES	YES	YES	YES	NO	YES	NO	NO
LAS188	GRUPO1	CAPITAL	MALE	20	SINGLE	1	CATHOLIC	YES	NO	YES	NO	NO	NO	BATA	BATA	9999	NO	YES	NO	NO	NO	NO	NO	NO	YES	NO	YES	NO	NO	YES	NO	NO	NO	NO	NO	YES	YES	YES	YES	NO	YES	NO	NO
LAS189	GRUPO1	CAPITAL	MALE	17	SINGLE	0	CATHOLIC	YES	NO	YES	NO	NO	NO	BATA	BATA	9999	YES	NO	NO	YES	NO	NO	NO	NO	NO	NO	NO	NO	YES	NO	NO	NO	YES	NO	NO	YES	YES	YES	YES	NO	YES	YES	NO
LAS190	GRUPO1	CAPITAL	MALE	20	SINGLE	1	CATHOLIC	NO	NO	NO	NO	NO	NO	BATA	BATA	9999	NO	YES	NO	NO	NO	NO	YES	NO	NO	NO	NO	YES	NO	NO	NO	NO	NO	YES	NO	YES	NO	YES	YES	NO	YES	NO	NO
LAS191	GRUPO1	CAPITAL	FEMALE	17	SINGLE	0	CATHOLIC	YES	NO	YES	NO	NO	NO	BATA	BATA	9999	NO	YES	NO	NO	NO	NO	NO	NO	YES	NO	YES	NO	NO	NO	NO	NO	YES	NO	NO	YES	NO	YES	YES	NO	YES	NO	NO
LAS192	GRUPO1	CAPITAL	MALE	17	DIVORCED	0	CHRISTIAN	YES	NO	NO	NO	NO	NO	EBEBIYIN	BATA	9999	NO	NO	NO	NO	NO	YES	NO	YES	NO	NO	NO	YES	NO	NO	NO	NO	NO	NO	YES	YES	YES	YES	YES	NO	NO	YES	NO
LAS193	GRUPO1	CAPITAL	MALE	17	SINGLE	0	CATHOLIC	NO	NO	NO	NO	NO	NO	BATA	BATA	9999	NO	YES	YES	NO	NO	YES	YES	NO	NO	NO	NO	YES	NO	NO	NO	NO	YES	NO	NO	YES	NO	NO	NO	NO	NO	YES	NO
LAS194	GRUPO1	CAPITAL	MALE	17	SINGLE	0	CATHOLIC	NO	NO	NO	NO	NO	NO	EBEBIYIN	BATA	9999	NO	YES	NO	NO	NO	NO	NO	YES	NO	NO	YES	NO	NO	NO	NO	NO	YES	NO	NO	YES	YES	YES	YES	NO	YES	NO	YES
LAS195	GRUPO1	CAPITAL	FEMALE	17	SINGLE	0	CATHOLIC	NO	NO	NO	NO	NO	NO	NIEFANG	BATA	9999	NO	YES	NO	NO	NO	NO	NO	YES	NO	NO	YES	NO	NO	NO	NO	NO	NO	YES	NO	YES	YES	YES	YES	NO	YES	NO	NO
LAS196	GRUPO1	CAPITAL	FEMALE	17	SINGLE	0	CATHOLIC	NO	NO	NO	NO	NO	NO	MONGOMO	BATA	9999	NO	YES	NO	NO	NO	NO	YES	NO	NO	NO	YES	NO	NO	NO	NO	NO	YES	NO	NO	YES	YES	YES	YES	NO	YES	YES	NO
LAS197	GRUPO1	CAPITAL	MALE	21	SINGLE	1	CATHOLIC	NO	NO	NO	NO	NO	NO	BATA	BATA	9999	NO	YES	NO	NO	NO	NO	NO	YES	NO	NO	YES	NO	NO	YES	NO	NO	NO	NO	NO	YES	YES	YES	YES	NO	NO	YES	NO
LAS198	GRUPO1	CAPITAL	FEMALE	17	SINGLE	0	CATHOLIC	NO	NO	NO	NO	NO	NO	EVINAYONG	BATA	9999	NO	YES	NO	NO	NO	NO	NO	NO	YES	NO	NO	YES	NO	NO	NO	YES	YES	NO	NO	YES	YES	YES	YES	NO	YES	NO	NO
LAS199	GRUPO1	CAPITAL	MALE	17	SINGLE	0	CATHOLIC	NO	NO	NO	NO	NO	NO	MICOMISENG	BATA	9999	NO	YES	NO	NO	NO	NO	NO	NO	YES	NO	YES	NO	NO	YES	NO	NO	NO	NO	NO	YES	YES	YES	YES	NO	YES	NO	NO
LAS200	GRUPO1	CAPITAL	FEMALE	17	SINGLE	0	CATHOLIC	NO	NO	NO	NO	NO	NO	EBEBIYIN	BATA	9999	NO	YES	NO	NO	NO	NO	YES	NO	NO	NO	NO	YES	NO	NO	NO	NO	YES	NO	NO	YES	YES	YES	YES	NO	NO	YES	NO
LAS201	GRUPO1	CAPITAL	MALE	17	SINGLE	0	CATHOLIC	NO	NO	NO	NO	NO	NO	EBEBIYIN	BATA	9999	NO	NO	NO	NO	NO	YES	NO	YES	NO	NO	NO	YES	NO	NO	NO	NO	NO	YES	NO	YES	YES	YES	YES	NO	YES	NO	YES
LAS202	GRUPO1	CAPITAL	FEMALE	20	SINGLE	1	CATHOLIC	NO	NO	NO	NO	NO	NO	BATA	BATA	9999	NO	YES	NO	YES	NO	NO	NO	NO	NO	NO	NO	NO	YES	NO	NO	NO	YES	NO	NO	YES	YES	YES	YES	NO	NO	YES	NO
LAS203	GRUPO1	CAPITAL	FEMALE	17	SINGLE	0	CATHOLIC	NO	NO	NO	NO	NO	NO	AÑISOK"	BATA	9999	NO	YES	NO	NO	NO	NO	NO	NO	YES	NO	YES	YES	NO	NO	NO	NO	NO	YES	NO	YES	YES	YES	YES	NO	YES	NO	NO
LAS204	GRUPO1	CAPITAL	FEMALE	19	SINGLE	0	CATHOLIC	NO	NO	NO	NO	NO	NO	NIEFANG	BATA	9999	NO	YES	NO	NO	NO	NO	NO	YES	NO	NO	NO	YES	NO	NO	NO	NO	YES	NO	NO	YES	YES	YES	YES	NO	NO	YES	NO
LAS205	GRUPO1	CAPITAL	FEMALE	19	SINGLE	1	CATHOLIC	NO	NO	NO	NO	NO	NO	MONGOMO	BATA	9999	NO	YES	NO	NO	NO	NO	NO	YES	NO	NO	YES	NO	NO	NO	NO	NO	YES	NO	NO	YES	YES	YES	YES	NO	NO	YES	NO
LAS206	GRUPO1	CAPITAL	FEMALE	17	SINGLE	0	CHRISTIAN	NO	NO	NO	NO	NO	NO	EVINAYONG	BATA	9999	NO	YES	NO	NO	NO	NO	NO	YES	NO	NO	YES	NO	NO	YES	NO	NO	NO	NO	NO	YES	NO	NO	NO	NO	YES	NO	NO
LAS207	GRUPO1	CAPITAL	MALE	19	SINGLE	0	CATHOLIC	NO	NO	NO	NO	NO	NO	BATA	BATA	9999	NO	YES	NO	NO	NO	NO	NO	YES	NO	NO	YES	NO	NO	NO	NO	NO	YES	NO	NO	YES	YES	YES	YES	NO	NO	YES	NO
LAS208	GRUPO1	CAPITAL	FEMALE	17	SINGLE	0	CATHOLIC	YES	YES	NO	NO	NO	NO	MICOMISENG	BATA	9999	NO	NO	NO	YES	NO	NO	YES	NO	NO	NO	NO	NO	YES	YES	NO	NO	NO	NO	NO	YES	YES	YES	YES	NO	NO	YES	YES
LAS209	GRUPO1	CAPITAL	MALE	17	SINGLE	0	OTHERS	NO	NO	NO	NO	NO	NO	BATA	BATA	9999	NO	YES	NO	YES	NO	NO	NO	YES	NO	NO	YES	NO	NO	NO	NO	YES	NO	NO	NO	YES	YES	YES	YES	NO	YES	NO	NO
LAS210	GRUPO1	CAPITAL	MALE	17	SINGLE	0	CATHOLIC	NO	NO	NO	NO	NO	NO	EBEBIYIN	BATA	9999	NO	YES	NO	NO	NO	NO	YES	NO	NO	YES	NO	NO	NO	NO	NO	YES	NO	NO	NO	YES	YES	YES	YES	NO	NO	YES	YES
LAS211	GRUPO1	CAPITAL	FEMALE	19	SINGLE	1	CATHOLIC	NO	NO	NO	NO	NO	NO	9999	9999	9999	NO	YES	NO	NO	NO	NO	NO	YES	NO	YES	YES	NO	NO	NO	NO	YES	NO	NO	NO	YES	NO	YES	YES	NO	NO	YES	NO
LAS212	GRUPO1	CAPITAL	FEMALE	17	SINGLE	0	CATHOLIC	NO	NO	NO	NO	NO	NO	MONGOMO	BATA	9999	NO	YES	NO	NO	NO	NO	NO	NO	YES	NO	NO	YES	NO	NO	NO	YES	NO	YES	NO	YES	YES	YES	YES	NO	NO	YES	YES
LAS213	GRUPO1	CAPITAL	FEMALE	17	SINGLE	0	CATHOLIC	YES	YES	NO	NO	NO	NO	MONGOMO	BATA	9999	NO	YES	NO	NO	NO	NO	NO	NO	YES	NO	NO	YES	NO	NO	NO	YES	NO	YES	NO	YES	YES	YES	YES	NO	NO	YES	YES
LAS214	GRUPO1	CAPITAL	MALE	19	SINGLE	0	CATHOLIC	NO	NO	NO	NO	NO	NO	BATA	BATA	9999	NO	YES	NO	NO	NO	NO	NO	NO	NO	NO	YES	NO	NO	NO	NO	YES	YES	NO	NO	YES	NO	YES	YES	NO	NO	YES	YES
LAS215	GRUPO1	CAPITAL	MALE	19	SINGLE	0	CATHOLIC	NO	NO	NO	NO	NO	NO	AÑISOK"	BATA	9999	NO	YES	NO	NO	NO	NO	NO	YES	NO	NO	NO	YES	NO	NO	NO	YES	YES	NO	NO	YES	NO	YES	YES	NO	NO	YES	NO
LAS216	GRUPO1	CAPITAL	MALE	20	SINGLE	0	CATHOLIC	NO	NO	NO	NO	NO	NO	KOGO	BATA	9999	NO	YES	NO	NO	YES	NO	NO	YES	NO	NO	YES	NO	NO	NO	NO	NO	NO	YES	NO	NO	YES	YES	NO	NO	YES	NO	NO
LAS217	GRUPO1	CAPITAL	FEMALE	17	SINGLE	1	CATHOLIC	YES	NO	NO	YES	NO	NO	NIEFANG	BATA	9999	NO	YES	NO	NO	NO	NO	NO	YES	NO	NO	NO	NO	YES	NO	NO	NO	YES	NO	NO	YES	YES	YES	YES	NO	YES	NO	YES
LAS218	GRUPO1	CAPITAL	FEMALE	17	SINGLE	0	CATHOLIC	NO	NO	NO	NO	NO	NO	MICOMISENG	BATA	9999	NO	YES	NO	NO	NO	NO	NO	YES	NO	NO	YES	NO	NO	NO	NO	NO	YES	NO	NO	YES	YES	YES	YES	NO	NO	YES	YES
LAS219	GRUPO1	CAPITAL	FEMALE	18	SINGLE	0	CATHOLIC	NO	NO	NO	NO	NO	NO	AÑISOK"	BATA	9999	NO	YES	NO	NO	NO	NO	YES	NO	NO	NO	YES	NO	NO	NO	NO	NO	YES	NO	NO	YES	YES	YES	YES	NO	NO	YES	NO
LAS220	GRUPO1	CAPITAL	FEMALE	18	SINGLE	0	CATHOLIC	YES	YES	NO	NO	NO	NO	BATA	BATA	9999	NO	YES	NO	NO	NO	NO	NO	YES	NO	NO	NO	NO	YES	NO	NO	NO	NO	YES	NO	YES	YES	YES	YES	NO	NO	YES	NO
LAS221	GRUPO1	CAPITAL	FEMALE	19	SINGLE	0	CATHOLIC	NO	NO	NO	NO	NO	NO	BATA	BATA	9999	NO	YES	NO	YES	NO	NO	NO	YES	NO	YES	NO	NO	NO	YES	NO	NO	YES	NO	NO	YES	YES	YES	YES	NO	NO	YES	YES
LAS222	GRUPO1	CAPITAL	FEMALE	17	SINGLE	0	CATHOLIC	NO	NO	NO	NO	NO	NO	AÑISOK"	BATA	9999	NO	YES	NO	NO	NO	NO	NO	NO	YES	NO	YES	NO	NO	NO	NO	NO	YES	NO	NO	NO	YES	NO	NO	NO	YES	NO	NO
LAS223	GRUPO1	CAPITAL	MALE	20	SINGLE	0	CHRISTIAN	NO	NO	NO	NO	NO	NO	BATA	BATA	9999	NO	NO	YES	NO	NO	NO	NO	YES	NO	NO	NO	NO	YES	YES	NO	NO	YES	NO	NO	YES	YES	YES	YES	NO	NO	YES	NO
LAS224	GRUPO1	CAPITAL	MALE	17	SINGLE	0	CATHOLIC	NO	NO	NO	NO	NO	NO	NIEFANG	BATA	9999	NO	YES	NO	NO	NO	NO	NO	YES	NO	NO	NO	NO	YES	NO	NO	YES	NO	NO	NO	YES	YES	YES	YES	NO	NO	YES	NO
LAS225	GRUPO1	CAPITAL	FEMALE	19	SINGLE	0	CATHOLIC	YES	NO	NO	YES	NO	NO	AKURENAM	BATA	9999	NO	YES	NO	YES	NO	NO	NO	NO	YES	NO	NO	YES	NO	NO	NO	YES	NO	NO	NO	YES	YES	YES	YES	NO	NO	YES	NO
LAS226	GRUPO1	CAPITAL	MALE	17	SINGLE	0	CATHOLIC	NO	NO	NO	NO	NO	NO	BATA	BATA	9999	NO	YES	NO	NO	NO	NO	NO	YES	NO	NO	YES	NO	NO	NO	NO	YES	NO	NO	NO	YES	YES	YES	YES	NO	NO	YES	YES
LAS227	GRUPO1	CAPITAL	MALE	19	SINGLE	0	CHRISTIAN	YES	YES	NO	NO	NO	NO	MBENI	BATA	9999	NO	YES	NO	NO	NO	NO	YES	NO	NO	NO	YES	NO	NO	NO	NO	NO	YES	NO	NO	YES	YES	YES	YES	NO	NO	YES	NO
LAS228	GRUPO1	CAPITAL	FEMALE	19	SINGLE	0	CATHOLIC	NO	NO	NO	NO	NO	NO	AÑISOK"	BATA	9999	NO	NO	YES	NO	NO	NO	YES	NO	NO	NO	NO	NO	YES	NO	NO	NO	YES	NO	NO	YES	YES	YES	YES	NO	NO	YES	YES
LAS229	GRUPO1	CAPITAL	MALE	17	SINGLE	0	CATHOLIC	NO	NO	NO	NO	NO	NO	NSOCNSOMO"	BATA	9999	NO	YES	NO	NO	NO	NO	NO	YES	NO	NO	NO	NO	YES	NO	NO	YES	NO	NO	NO	YES	NO	NO	NO	NO	YES	NO	NO
LAS230	GRUPO1	CAPITAL	MALE	19	SINGLE	0	CATHOLIC	NO	NO	NO	NO	NO	NO	MONGOMO	BATA	9999	NO	YES	NO	NO	NO	NO	NO	YES	NO	YES	NO	NO	NO	NO	NO	NO	YES	NO	NO	YES	YES	YES	YES	NO	YES	NO	NO
LAS231	GRUPO1	CAPITAL	FEMALE	17	SINGLE	0	CATHOLIC	NO	NO	NO	NO	NO	NO	NIEFANG	BATA	9999	NO	YES	NO	NO	NO	NO	YES	NO	NO	NO	YES	NO	NO	NO	NO	YES	NO	NO	NO	YES	NO	YES	YES	NO	NO	YES	YES
LAS232	GRUPO1	CAPITAL	FEMALE	20	SINGLE	1	CATHOLIC	NO	NO	NO	NO	NO	NO	EBEBIYIN	BATA	9999	NO	YES	YES	NO	NO	NO	NO	YES	NO	NO	YES	YES	NO	YES	NO	NO	YES	NO	NO	YES	YES	YES	YES	NO	NO	YES	NO
LAS233	GRUPO1	CAPITAL	MALE	19	SINGLE	0	CATHOLIC	NO	NO	NO	NO	NO	NO	MICOMISENG	BATA	9999	NO	NO	YES	NO	NO	NO	YES	NO	NO	NO	YES	NO	NO	YES	NO	NO	NO	NO	NO	YES	YES	YES	YES	NO	NO	YES	NO
LAS234	GRUPO1	CAPITAL	MALE	17	SINGLE	0	OTHERS	NO	NO	NO	NO	NO	NO	NIEFANG	BATA	9999	NO	YES	YES	NO	NO	NO	YES	NO	NO	NO	YES	YES	NO	NO	NO	NO	YES	NO	NO	YES	YES	YES	YES	NO	YES	YES	NO
LAS235	GRUPO1	CAPITAL	FEMALE	19	SINGLE	0	CHRISTIAN	YES	NO	NO	YES	NO	NO	AKURENAM	BATA	9999	NO	YES	NO	NO	NO	NO	NO	YES	NO	NO	YES	NO	NO	NO	NO	NO	YES	NO	NO	YES	YES	YES	YES	NO	YES	NO	NO
LAS236	GRUPO1	CAPITAL	MALE	19	SINGLE	0	CHRISTIAN	NO	NO	NO	NO	NO	NO	AÑISOK"	BATA	9999	YES	NO	NO	NO	NO	NO	YES	NO	NO	NO	YES	NO	NO	NO	NO	YES	YES	NO	NO	YES	YES	YES	YES	NO	YES	NO	NO
LAS237	GRUPO1	CAPITAL	FEMALE	17	SINGLE	0	CATHOLIC	NO	NO	NO	NO	NO	NO	MONGOMO	BATA	9999	NO	YES	NO	NO	NO	NO	NO	YES	NO	NO	NO	YES	NO	YES	NO	NO	NO	NO	NO	YES	YES	YES	YES	NO	NO	YES	NO
PYES100	GRUPO1	CAPITAL	MALE	18	SINGLE	0	CATHOLIC	NO	NO	NO	NO	NO	NO	MONGOMO	BATA	9	NO	YES	NO	NO	NO	NO	NO	YES	NO	NO	YES	NO	NO	NO	NO	YES	NO	NO	NO	YES	YES	YES	YES	NO	YES	NO	NO
PYES101	GRUPO1	CAPITAL	FEMALE	19	SINGLE	1	CATHOLIC	NO	NO	NO	NO	NO	NO	BATA	BATA	14	NO	YES	NO	NO	NO	NO	NO	YES	NO	YES	NO	NO	NO	NO	NO	NO	YES	NO	NO	YES	YES	YES	YES	NO	NO	YES	NO
PYES102	GRUPO1	CAPITAL	FEMALE	20	SINGLE	0	BETANIA	NO	NO	NO	NO	NO	NO	BATA	BATA	9	NO	YES	NO	NO	NO	NO	NO	NO	YES	NO	YES	NO	NO	NO	YES	NO	YES	NO	NO	YES	YES	YES	YES	NO	YES	YES	YES
PYES103	GRUPO1	CAPITAL	FEMALE	19	SINGLE	0	BETANIA	NO	NO	NO	NO	NO	NO	BATA	BATA	5	NO	YES	NO	YES	NO	NO	NO	NO	NO	YES	YES	NO	NO	YES	NO	YES	YES	NO	NO	YES	YES	YES	YES	NO	YES	NO	YES
PYES104	GRUPO1	CAPITAL	MALE	21	SINGLE	0	CHRISTIAN	NO	NO	NO	NO	NO	NO	MICOMISENG	BATA	2	NO	YES	NO	NO	NO	NO	NO	YES	NO	NO	NO	NO	YES	NO	NO	NO	NO	YES	NO	NO	YES	NO	NO	NO	YES	NO	NO
PYES105	GRUPO1	CAPITAL	MALE	21	SINGLE	0	CHRISTIAN	NO	NO	NO	NO	NO	NO	NSOCNSOMO"	BATA	16	NO	YES	NO	NO	NO	NO	NO	YES	NO	NO	YES	NO	NO	NO	NO	YES	NO	NO	NO	YES	NO	YES	YES	NO	YES	NO	NO
PYES106	GRUPO1	CAPITAL	FEMALE	19	SINGLE	1	OTHERS	NO	NO	NO	NO	NO	NO	EBEBIYIN	BATA	14	NO	YES	NO	NO	NO	NO	NO	YES	NO	YES	NO	NO	NO	NO	NO	YES	YES	NO	NO	YES	YES	YES	YES	NO	YES	NO	NO
PYES107	GRUPO1	CAPITAL	FEMALE	21	SINGLE	0	OTHERS	NO	NO	NO	NO	NO	NO	MICOMISENG	BATA	12	NO	YES	NO	YES	NO	NO	NO	YES	NO	NO	NO	YES	NO	NO	NO	YES	NO	YES	NO	YES	NO	YES	YES	NO	YES	NO	NO
PYES108	GRUPO1	CAPITAL	FEMALE	26	SINGLE	0	CATHOLIC	NO	NO	NO	NO	NO	NO	MICOMISENG	BATA	5	NO	YES	NO	NO	NO	NO	NO	YES	NO	NO	YES	NO	NO	NO	NO	YES	NO	NO	NO	YES	YES	YES	NO	NO	YES	NO	NO
PYES109	GRUPO1	CAPITAL	FEMALE	21	SINGLE	0	CATHOLIC	NO	NO	NO	NO	NO	NO	AKURENAM	BATA	3	NO	YES	NO	NO	NO	NO	YES	NO	NO	NO	YES	NO	NO	NO	NO	YES	YES	NO	NO	YES	YES	YES	YES	NO	YES	NO	NO
PYES110	GRUPO1	CAPITAL	FEMALE	21	MARRIED	1	PROTESTANT	NO	NO	NO	NO	NO	NO	AÑISOK"	BATA	10	NO	YES	NO	NO	NO	NO	NO	YES	NO	NO	YES	NO	NO	NO	NO	YES	YES	NO	NO	YES	YES	YES	YES	NO	NO	YES	NO
PYES111	GRUPO1	CAPITAL	MALE	20	SINGLE	0	CHRISTIAN	YES	YES	NO	NO	NO	NO	BATA	BATA	6	NO	NO	NO	YES	NO	NO	YES	NO	NO	NO	NO	YES	NO	YES	NO	NO	NO	NO	NO	YES	YES	YES	YES	NO	NO	YES	YES
PYES112	GRUPO1	CAPITAL	FEMALE	20	SINGLE	0	CATHOLIC	NO	NO	NO	NO	NO	NO	EBEBIYIN	BATA	3	NO	YES	NO	NO	NO	NO	NO	NO	YES	NO	NO	YES	NO	NO	NO	NO	YES	NO	NO	YES	NO	YES	NO	NO	NO	YES	NO
PYES113	GRUPO1	CAPITAL	MALE	21	SINGLE	0	CATHOLIC	NO	NO	NO	NO	NO	NO	BATA	BATA	15	NO	YES	NO	NO	NO	NO	NO	NO	YES	NO	YES	NO	NO	YES	NO	NO	NO	NO	NO	YES	YES	YES	YES	NO	YES	NO	NO
PYES31	GRUPO1	CAPITAL	MALE	23	SINGLE	1	CATHOLIC	YES	NO	YES	NO	NO	NO	NSOCNSOMO"	BATA	5	NO	YES	NO	NO	NO	NO	NO	YES	NO	NO	YES	NO	NO	NO	NO	YES	NO	NO	NO	YES	YES	YES	YES	NO	NO	YES	NO
PYES32	GRUPO1	CAPITAL	MALE	25	SINGLE	0	CATHOLIC	NO	NO	NO	NO	NO	NO	NIEFANG	BATA	13	NO	YES	NO	NO	NO	NO	NO	YES	NO	NO	NO	NO	NO	NO	NO	NO	YES	YES	NO	YES	YES	YES	YES	NO	YES	NO	NO
PYES33	GRUPO1	CAPITAL	MALE	22	SINGLE	1	OTHERS	YES	NO	NO	YES	NO	NO	NIEFANG	BATA	3	NO	YES	NO	NO	NO	NO	NO	YES	NO	NO	NO	YES	NO	NO	NO	YES	NO	YES	NO	NO	YES	NO	NO	YES	NO	NO	NO
PYES34	GRUPO1	CAPITAL	FEMALE	22	SINGLE	0	OTHERS	NO	NO	NO	NO	NO	NO	MICOMISENG	BATA	5	NO	NO	NO	YES	NO	NO	NO	NO	NO	NO	NO	YES	YES	YES	NO	NO	NO	NO	NO	YES	YES	YES	YES	NO	YES	NO	NO
PYES35	GRUPO1	CAPITAL	MALE	19	SINGLE	0	CATHOLIC	YES	NO	YES	YES	NO	NO	EVINAYONG	BATA	18	NO	YES	NO	NO	NO	NO	NO	YES	NO	NO	YES	NO	NO	NO	NO	YES	NO	NO	NO	YES	YES	YES	YES	NO	NO	YES	YES
PYES36	GRUPO1	CAPITAL	FEMALE	20	SINGLE	0	CATHOLIC	NO	NO	NO	NO	NO	NO	MICOMISENG	BATA	8	NO	YES	NO	NO	NO	NO	NO	YES	NO	YES	NO	NO	NO	NO	NO	NO	YES	NO	NO	YES	YES	YES	YES	NO	YES	NO	NO
PYES37	GRUPO1	CAPITAL	FEMALE	20	SINGLE	1	CATHOLIC	NO	NO	NO	NO	NO	NO	EBEBIYIN	EBEBIYIN	7	NO	YES	NO	NO	NO	NO	NO	YES	NO	YES	NO	NO	NO	NO	NO	NO	YES	NO	NO	YES	YES	YES	YES	NO	NO	YES	YES
PYES38	GRUPO1	CAPITAL	FEMALE	19	SINGLE	0	CATHOLIC	NO	NO	NO	NO	NO	NO	BATA	BATA	3	NO	YES	NO	NO	NO	NO	NO	YES	NO	YES	NO	NO	NO	NO	NO	YES	YES	NO	NO	YES	NO	NO	NO	NO	YES	NO	NO
PYES39	GRUPO1	CAPITAL	MALE	20	SINGLE	0	CATHOLIC	NO	NO	NO	NO	NO	NO	NIEFANG	BATA	5	NO	YES	NO	NO	NO	NO	NO	YES	NO	NO	YES	NO	NO	NO	NO	YES	YES	NO	NO	YES	YES	YES	YES	NO	YES	NO	NO
PYES40	GRUPO1	CAPITAL	FEMALE	20	MARRIED	1	PROTESTANT	NO	NO	NO	NO	NO	NO	KOGO	BATA	4	NO	YES	NO	NO	NO	NO	NO	YES	NO	NO	YES	NO	NO	NO	NO	NO	YES	NO	NO	YES	YES	YES	NO	NO	YES	NO	NO
PYES41	GRUPO1	CAPITAL	FEMALE	19	SINGLE	1	CATHOLIC	YES	YES	NO	NO	NO	NO	AÑISOK"	BATA	10	NO	YES	NO	NO	NO	NO	YES	NO	NO	NO	YES	NO	NO	NO	YES	NO	NO	NO	NO	YES	YES	YES	YES	NO	NO	YES	NO
PYES42	GRUPO1	CAPITAL	MALE	19	SINGLE	1	CATHOLIC	YES	NO	NO	YES	NO	NO	AÑISOK"	MONGOMO	10	NO	YES	NO	NO	NO	NO	NO	NO	YES	NO	YES	NO	NO	NO	NO	NO	YES	NO	YES	YES	YES	YES	YES	NO	YES	NO	NO
PYES43	GRUPO1	CAPITAL	MALE	20	SINGLE	1	CATHOLIC	NO	NO	NO	NO	NO	NO	MICOMISENG	BATA	4	NO	YES	NO	NO	NO	NO	NO	YES	NO	YES	NO	NO	NO	NO	NO	YES	NO	NO	NO	YES	YES	YES	YES	NO	YES	NO	NO
PYES44	GRUPO1	CAPITAL	MALE	20	MARRIED	1	OTHERS	YES	YES	NO	NO	NO	NO	EBEBIYIN	BATA	19	NO	NO	NO	YES	NO	NO	YES	NO	NO	NO	NO	NO	YES	YES	NO	NO	NO	NO	NO	NO	NO	NO	YES	NO	YES	NO	NO
PYES45	GRUPO1	CAPITAL	MALE	24	MARRIED	2	CHRISTIAN	YES	NO	NO	YES	NO	NO	NSORK	BATA	11	NO	YES	NO	NO	NO	YES	NO	YES	NO	NO	NO	NO	YES	NO	NO	NO	YES	NO	NO	YES	YES	YES	YES	NO	YES	NO	NO
PYES46	GRUPO1	CAPITAL	MALE	23	MARRIED	0	OTHERS	YES	NO	YES	NO	NO	NO	AÑISOK"	BATA	12	NO	YES	NO	NO	NO	NO	NO	NO	YES	NO	NO	YES	NO	NO	NO	NO	YES	NO	NO	YES	NO	YES	YES	YES	NO	NO	NO
PYES47	GRUPO1	CAPITAL	FEMALE	19	SINGLE	0	CATHOLIC	NO	NO	NO	NO	NO	NO	MBINI	BATA	6	NO	YES	NO	NO	NO	NO	NO	NO	YES	NO	NO	NO	YES	NO	NO	NO	NO	YES	NO	YES	YES	YES	NO	NO	YES	NO	NO
PYES48	GRUPO1	CAPITAL	MALE	17	SINGLE	0	CATHOLIC	YES	NO	NO	YES	NO	NO	BATA	BATA	9	NO	YES	NO	NO	NO	NO	NO	YES	NO	NO	NO	NO	YES	NO	NO	YES	NO	NO	NO	YES	YES	YES	YES	NO	YES	NO	YES
PYES49	GRUPO1	CAPITAL	FEMALE	20	SINGLE	0	OTHERS	NO	NO	NO	NO	NO	NO	MICOMISENG	BATA	14	NO	YES	NO	NO	NO	NO	NO	NO	YES	NO	NO	NO	YES	NO	NO	NO	YES	NO	NO	YES	NO	YES	NO	NO	YES	NO	NO
PYES50	GRUPO1	CAPITAL	FEMALE	23	MARRIED	3	CHRISTIAN	NO	NO	NO	NO	NO	NO	KOGO	BATA	15	NO	YES	NO	NO	NO	NO	NO	YES	NO	NO	YES	NO	NO	NO	NO	YES	NO	NO	NO	YES	YES	YES	YES	NO	YES	NO	NO
PYES51	GRUPO1	CAPITAL	MALE	22	SINGLE	1	OTHERS	NO	NO	NO	NO	NO	NO	NIEFANG	BATA	11	NO	YES	NO	NO	NO	NO	NO	NO	YES	NO	NO	NO	YES	NO	NO	NO	NO	YES	NO	YES	YES	NO	NO	YES	NO	NO	NO
PYES52	GRUPO1	CAPITAL	FEMALE	20	MARRIED	2	CHRISTIAN	NO	NO	NO	NO	NO	NO	MONGOMO	BATA	10	NO	YES	NO	NO	NO	NO	NO	YES	NO	NO	YES	NO	NO	NO	YES	NO	NO	NO	NO	YES	YES	YES	YES	NO	NO	YES	NO
PYES53	GRUPO1	CAPITAL	MALE	19	SINGLE	0	PROTESTANT	YES	NO	YES	NO	NO	NO	BATA	BATA	8	NO	NO	YES	NO	NO	NO	YES	NO	NO	YES	NO	NO	NO	YES	NO	NO	NO	NO	NO	YES	YES	YES	YES	NO	NO	YES	YES
PYES54	GRUPO1	CAPITAL	MALE	21	SINGLE	0	OTHERS	NO	NO	NO	NO	NO	NO	MONGOMO	BATA	4	NO	YES	NO	NO	NO	NO	NO	NO	YES	NO	YES	NO	NO	NO	NO	NO	NO	YES	NO	NO	YES	NO	NO	NO	YES	NO	NO
PYES55	GRUPO1	CAPITAL	MALE	20	SINGLE	0	CATHOLIC	NO	NO	NO	NO	NO	NO	EBEBIYIN	BATA	3	NO	YES	NO	NO	NO	NO	YES	NO	NO	YES	NO	NO	NO	YES	NO	NO	NO	NO	NO	YES	YES	YES	YES	NO	NO	YES	YES
PYES56	GRUPO1	CAPITAL	MALE	18	SINGLE	0	CATHOLIC	NO	NO	NO	NO	NO	NO	BATA	BATA	16	NO	YES	NO	NO	NO	NO	NO	YES	NO	NO	NO	NO	YES	NO	NO	YES	NO	NO	NO	YES	NO	NO	NO	NO	YES	NO	NO
PYES57	GRUPO1	CAPITAL	FEMALE	23	SINGLE	1	CATHOLIC	NO	NO	NO	NO	NO	NO	EBEBIYINN	BATA	14	NO	YES	NO	NO	YES	NO	NO	YES	NO	NO	NO	NO	YES	NO	NO	NO	NO	YES	NO	YES	NO	YES	YES	NO	YES	NO	NO
PYES58	GRUPO1	CAPITAL	MALE	20	SINGLE	0	CATHOLIC	NO	NO	NO	NO	NO	NO	NIEFANG	BATA	7	NO	YES	NO	NO	NO	NO	NO	YES	NO	YES	NO	NO	NO	NO	NO	YES	NO	NO	NO	YES	NO	NO	NO	NO	YES	NO	NO
PYES59	GRUPO1	CAPITAL	FEMALE	21	SINGLE	1	CHRISTIAN	NO	NO	NO	NO	NO	NO	EVINAYONG	BATA	6	NO	YES	NO	NO	NO	NO	NO	YES	NO	NO	NO	NO	YES	NO	NO	NO	YES	NO	NO	YES	NO	YES	NO	YES	NO	NO	NO
PYES60	GRUPO1	CAPITAL	FEMALE	18	SINGLE	0	OTHERS	NO	NO	NO	NO	NO	NO	AKURENAM	BATA	13	NO	YES	NO	NO	NO	NO	NO	NO	YES	NO	NO	NO	YES	NO	YES	NO	NO	NO	NO	YES	NO	YES	NO	NO	YES	NO	YES
PYES61	GRUPO1	CAPITAL	MALE	22	SINGLE	0	CATHOLIC	NO	NO	NO	NO	NO	NO	NIEFANG	9999	8	NO	NO	NO	YES	NO	NO	YES	NO	NO	NO	NO	YES	NO	NO	NO	YES	NO	NO	NO	YES	YES	YES	YES	NO	YES	NO	NO
PYES62	GRUPO1	CAPITAL	FEMALE	19	SINGLE	0	BETANIA	NO	NO	NO	NO	NO	NO	AÑISOK"	BATA	8	NO	YES	NO	YES	NO	NO	NO	YES	NO	NO	YES	NO	NO	NO	NO	YES	YES	NO	NO	YES	NO	YES	YES	NO	YES	NO	NO
PYES63	GRUPO1	CAPITAL	MALE	22	SINGLE	1	TESTIGO DE JEHOVA	YES	NO	NO	YES	NO	NO	AKURENAM	BATA	13	NO	YES	NO	NO	NO	NO	YES	NO	NO	NO	YES	NO	NO	YES	NO	NO	YES	NO	NO	YES	YES	YES	YES	NO	NO	YES	YES
PYES64	GRUPO1	CAPITAL	MALE	20	SINGLE	0	CATHOLIC	NO	NO	NO	NO	NO	NO	MICOMISENG	BATA	8	NO	YES	NO	NO	NO	NO	NO	YES	NO	NO	YES	NO	NO	NO	NO	NO	YES	NO	NO	YES	YES	YES	YES	NO	NO	YES	NO
PYES65	GRUPO1	CAPITAL	MALE	24	SINGLE	2	CATHOLIC	YES	NO	NO	NO	NO	NO	AÑISOK"	BATA	4	NO	YES	NO	NO	NO	NO	NO	YES	NO	NO	YES	NO	NO	NO	NO	NO	NO	YES	NO	NO	YES	YES	YES	NO	NO	YES	NO
PYES66	GRUPO1	CAPITAL	FEMALE	20	MARRIED	0	CATHOLIC	YES	YES	NO	NO	NO	NO	MBINI	BATA	12	NO	YES	NO	NO	NO	NO	NO	NO	YES	NO	NO	NO	YES	NO	NO	NO	NO	YES	NO	YES	NO	YES	NO	NO	YES	NO	NO
PYES67	GRUPO1	CAPITAL	MALE	22	SINGLE	1	PROTESTANT	NO	NO	NO	NO	NO	NO	NKUE	BATA	11	NO	YES	NO	NO	NO	YES	NO	NO	YES	NO	NO	YES	NO	NO	NO	NO	YES	NO	NO	YES	YES	YES	NO	NO	YES	NO	NO
PYES68	GRUPO1	CAPITAL	FEMALE	18	SINGLE	0	CHRISTIAN	NO	NO	NO	NO	NO	NO	NIEFANG	BATA	7	NO	YES	NO	NO	NO	YES	NO	YES	NO	YES	NO	NO	NO	NO	YES	NO	NO	NO	NO	YES	YES	YES	YES	YES	NO	NO	YES
PYES69	GRUPO1	CAPITAL	FEMALE	21	SINGLE	0	CATHOLIC	NO	NO	NO	NO	NO	NO	AKURENAM	BATA	13	NO	YES	NO	NO	NO	NO	NO	YES	NO	NO	YES	NO	NO	NO	NO	YES	YES	NO	NO	YES	YES	YES	YES	NO	YES	NO	NO
PYES70	GRUPO1	CAPITAL	MALE	23	SINGLE	0	CATHOLIC	NO	NO	NO	NO	NO	NO	AÑISOK"	BATA	7	NO	YES	NO	NO	NO	NO	NO	YES	NO	NO	YES	NO	NO	NO	NO	NO	YES	NO	NO	NO	NO	YES	YES	NO	NO	YES	NO
PYES71	GRUPO1	CAPITAL	FEMALE	20	SINGLE	1	CATHOLIC	NO	NO	NO	NO	NO	NO	BATA	BATA	10	NO	YES	NO	NO	NO	NO	NO	NO	YES	NO	NO	NO	YES	NO	NO	YES	YES	NO	NO	YES	NO	YES	YES	NO	YES	NO	NO
PYES72	GRUPO1	CAPITAL	MALE	29	MARRIED	4	CATHOLIC	NO	NO	NO	NO	NO	NO	NIEFANG	BATA	15	NO	YES	NO	NO	NO	NO	NO	NO	YES	NO	NO	NO	YES	NO	NO	NO	NO	NO	YES	NO	NO	NO	NO	YES	NO	NO	NO
PYES73	GRUPO1	CAPITAL	MALE	22	SINGLE	2	OTHERS	NO	NO	NO	NO	NO	NO	NSOCNSOMO"	BATA	7	NO	YES	NO	NO	NO	NO	NO	YES	NO	NO	NO	YES	NO	NO	NO	YES	NO	YES	NO	YES	NO	YES	NO	NO	YES	NO	NO
PYES74	GRUPO1	CAPITAL	FEMALE	22	SINGLE	2	OTHERS	YES	NO	NO	YES	NO	NO	AKURENAM	BATA	5	NO	YES	NO	NO	NO	NO	NO	YES	NO	NO	YES	NO	NO	NO	NO	YES	NO	NO	NO	YES	YES	YES	YES	NO	YES	NO	NO
PYES75	GRUPO1	CAPITAL	FEMALE	22	MARRIED	1	CATHOLIC	NO	NO	NO	NO	NO	NO	BATA	BATA	3	NO	NO	NO	YES	NO	NO	NO	NO	NO	NO	NO	NO	YES	YES	NO	NO	YES	NO	NO	YES	YES	YES	YES	NO	NO	YES	YES
PYES76	GRUPO1	CAPITAL	MALE	21	SINGLE	0	TESTIGO DE JEHOVA	NO	NO	NO	NO	NO	NO	EVINAYONG	BATA	9	NO	YES	NO	NO	NO	NO	NO	NO	YES	NO	YES	NO	NO	NO	NO	NO	NO	YES	NO	YES	YES	YES	YES	NO	YES	NO	NO
PYES77	GRUPO1	CAPITAL	MALE	21	SINGLE	0	CATHOLIC	YES	YES	NO	NO	NO	NO	AÑISOK"	BATA	12	NO	YES	NO	NO	NO	NO	NO	YES	NO	YES	NO	NO	NO	NO	NO	YES	NO	NO	NO	YES	YES	YES	YES	NO	NO	YES	NO
PYES78	GRUPO1	CAPITAL	FEMALE	19	SINGLE	0	CATHOLIC	NO	NO	NO	NO	NO	NO	MICOMISENG	BATA	4	NO	YES	NO	NO	NO	NO	NO	YES	NO	NO	NO	YES	NO	NO	NO	NO	YES	NO	NO	YES	NO	YES	NO	NO	YES	NO	NO
PYES79	GRUPO1	CAPITAL	FEMALE	21	SINGLE	2	CATHOLIC	NO	NO	NO	NO	NO	NO	BATA	BATA	9	NO	YES	NO	NO	NO	NO	NO	NO	YES	NO	YES	NO	NO	NO	NO	NO	YES	NO	NO	YES	YES	YES	YES	NO	YES	NO	NO
PYES80	GRUPO1	CAPITAL	FEMALE	20	SINGLE	1	CATHOLIC	NO	NO	NO	NO	NO	NO	BATA	BATA	6	NO	YES	NO	NO	NO	NO	NO	YES	NO	NO	YES	NO	NO	NO	NO	YES	NO	NO	NO	YES	YES	YES	YES	NO	NO	YES	NO
PYES81	GRUPO1	CAPITAL	FEMALE	20	SINGLE	0	CATHOLIC	NO	NO	NO	NO	NO	NO	AÑISOK"	BATA	13	NO	YES	NO	NO	NO	NO	NO	YES	NO	NO	YES	NO	NO	NO	YES	NO	NO	NO	NO	YES	YES	YES	YES	NO	YES	YES	NO
PYES82	GRUPO1	CAPITAL	FEMALE	20	SINGLE	0	CATHOLIC	YES	NO	NO	YES	NO	NO	NIEFANG	BATA	2	NO	NO	NO	YES	NO	NO	YES	NO	NO	NO	NO	YES	NO	NO	YES	NO	NO	NO	NO	YES	YES	YES	NO	NO	YES	NO	NO
PYES83	GRUPO1	CAPITAL	MALE	22	SINGLE	3	CATHOLIC	NO	NO	NO	NO	NO	NO	MONGOMO	BATA	9	NO	YES	NO	NO	NO	NO	NO	YES	NO	NO	YES	NO	NO	NO	NO	YES	NO	NO	NO	YES	YES	YES	YES	NO	YES	NO	NO
PYES84	GRUPO1	CAPITAL	MALE	20	SINGLE	0	CATHOLIC	NO	NO	NO	NO	NO	NO	MONGOMO	BATA	15	NO	YES	NO	NO	NO	NO	NO	YES	NO	NO	YES	NO	NO	YES	NO	NO	NO	NO	NO	YES	YES	YES	YES	NO	NO	YES	YES
PYES85	GRUPO1	CAPITAL	MALE	22	SINGLE	0	CATHOLIC	NO	NO	NO	NO	NO	NO	NIEFANG	BATA	6	NO	YES	NO	NO	NO	NO	NO	YES	NO	NO	NO	NO	YES	NO	NO	NO	NO	YES	NO	YES	YES	YES	YES	NO	YES	NO	YES
PYES86	GRUPO1	CAPITAL	FEMALE	21	SINGLE	2	CATHOLIC	NO	NO	NO	NO	NO	NO	NIEFANG	BATA	9	NO	YES	NO	NO	NO	NO	NO	YES	NO	NO	NO	YES	NO	NO	NO	NO	NO	YES	NO	YES	NO	YES	NO	NO	YES	NO	NO
PYES87	GRUPO1	CAPITAL	MALE	23	SINGLE	0	CATHOLIC	NO	NO	NO	NO	NO	NO	EBEBIYIN	BATA	6	NO	YES	NO	NO	NO	NO	NO	YES	NO	NO	NO	YES	NO	NO	NO	YES	NO	NO	NO	YES	YES	YES	YES	NO	YES	NO	YES
PYES88	GRUPO1	CAPITAL	MALE	20	SINGLE	1	CATHOLIC	NO	NO	NO	NO	NO	NO	MICOMISENG	BATA	4	NO	YES	NO	NO	YES	NO	NO	NO	YES	NO	NO	YES	NO	NO	YES	NO	NO	NO	NO	YES	YES	YES	YES	NO	YES	NO	NO
PYES89	GRUPO1	CAPITAL	MALE	24	SINGLE	2	PROTESTANT	YES	NO	NO	YES	NO	NO	EBEBIYIN	BATA	11	NO	YES	NO	YES	NO	NO	NO	YES	NO	YES	NO	NO	NO	NO	NO	YES	YES	NO	NO	YES	YES	YES	YES	NO	YES	NO	YES
PYES90	GRUPO1	CAPITAL	MALE	21	SINGLE	0	CATHOLIC	NO	NO	NO	NO	NO	NO	EVINAYONG	BATA	8	NO	YES	NO	NO	NO	NO	NO	YES	NO	NO	YES	NO	NO	NO	NO	YES	NO	NO	NO	YES	YES	YES	YES	NO	YES	NO	NO
PYES91	GRUPO1	CAPITAL	MALE	20	SINGLE	0	CHRISTIAN	YES	NO	NO	YES	NO	NO	NSORK	BATA	12	NO	YES	NO	NO	NO	NO	NO	NO	YES	NO	NO	NO	YES	NO	NO	NO	YES	NO	NO	YES	YES	YES	YES	NO	YES	NO	NO
PYES92	GRUPO1	CAPITAL	FEMALE	18	SINGLE	0	CATHOLIC	NO	NO	NO	NO	NO	NO	MICOMISENG	BATA	7	NO	YES	NO	NO	NO	NO	NO	NO	YES	YES	YES	NO	NO	NO	NO	YES	YES	NO	NO	YES	YES	YES	YES	NO	NO	YES	NO
PYES93	GRUPO1	CAPITAL	FEMALE	20	SINGLE	0	CATHOLIC	YES	NO	YES	NO	NO	NO	NKUE	BATA	16	NO	YES	NO	NO	NO	NO	NO	YES	NO	YES	YES	NO	NO	NO	NO	YES	YES	NO	NO	YES	YES	YES	YES	NO	YES	YES	NO
PYES94	GRUPO1	CAPITAL	MALE	19	SINGLE	0	CHRISTIAN	NO	NO	NO	NO	NO	NO	AÑISOK"	BATA	8	NO	YES	NO	NO	NO	YES	YES	NO	NO	YES	YES	NO	NO	NO	YES	NO	NO	NO	NO	YES	YES	YES	YES	NO	NO	YES	YES
PYES95	GRUPO1	CAPITAL	MALE	23	SINGLE	1	CATHOLIC	YES	NO	NO	YES	NO	NO	EVINAYONG	BATA	4	NO	YES	NO	NO	NO	NO	YES	YES	NO	NO	NO	YES	NO	NO	NO	NO	NO	YES	NO	YES	NO	YES	YES	NO	YES	NO	NO
PYES96	GRUPO1	CAPITAL	MALE	20	SINGLE	1	OTHERS	NO	NO	NO	NO	NO	NO	EVINAYONG	BATA	4	NO	YES	NO	YES	NO	NO	NO	YES	NO	NO	NO	NO	YES	NO	NO	NO	YES	NO	NO	YES	YES	YES	YES	NO	NO	YES	YES
PYES97	GRUPO1	CAPITAL	MALE	23	SINGLE	1	TESTIGO DE JEHOVA	YES	NO	YES	NO	NO	NO	MICOMISENG	BATA	15	NO	NO	YES	NO	NO	YES	YES	NO	NO	YES	YES	NO	NO	YES	NO	NO	YES	NO	NO	YES	YES	YES	YES	NO	NO	YES	YES
PYES98	GRUPO1	CAPITAL	FEMALE	22	SINGLE	1	OTHERS	NO	NO	NO	NO	NO	NO	MICOMISENG	BATA	8	NO	YES	NO	NO	NO	NO	NO	YES	NO	YES	NO	NO	NO	NO	NO	YES	NO	NO	NO	YES	NO	YES	YES	NO	YES	NO	NO
PYES99	GRUPO1	CAPITAL	MALE	18	SINGLE	0	OTHERS	NO	NO	NO	NO	NO	NO	AÑISOK"	BATA	6	NO	YES	NO	NO	NO	NO	NO	NO	YES	NO	NO	YES	NO	NO	NO	YES	YES	NO	NO	YES	NO	YES	YES	NO	YES	NO	NO
E1	GRUPO 5	POBLADO	FEMALE	45	POLYGAMY	7	CATHOLIC	NO	NO	NO	NO	NO	NO	BATA	MONGOMO	7	NO	NO	NO	NO	YES	YES	NO	NO	YES	NO	NO	NO	YES	NO	NO	NO	NO	YES	NO	NO	YES	NO	NO	NO	YES	NO	NO
E2	GRUPO 4	POBLADO	FEMALE	60	POLYGAMY	6	CATHOLIC	NO	NO	NO	NO	NO	NO	MONGOMO	MONGOMO	5	NO	NO	NO	NO	YES	YES	NO	NO	YES	NO	NO	NO	YES	NO	NO	NO	NO	YES	NO	YES	YES	YES	YES	NO	YES	NO	NO
E3	GRUPO 7	CAPITAL	MALE	43	MARRIED	4	EVANGELIC	YES	YES	YES	NO	NO	NO	AÑISOK"	BATA	6	NO	YES	NO	NO	NO	NO	NO	YES	NO	NO	YES	NO	NO	NO	YES	NO	NO	NO	NO	YES	YES	YES	YES	NO	NO	YES	YES
E4	GRUPO 7	CAPITAL	MALE	26	SINGLE	2	BETANIA	YES	YES	YES	NO	NO	YES	BATA	BATA	4	NO	YES	NO	NO	NO	NO	NO	YES	NO	NO	YES	NO	NO	NO	YES	NO	NO	NO	NO	YES	YES	YES	YES	NO	NO	YES	YES
E5	GRUPO 8	PROVINCE	MALE	42	MARRIED	4	CATHOLIC	YES	YES	YES	NO	NO	NO	NIEFANG	EBEBIYIN	6	NO	NO	YES	NO	NO	NO	NO	YES	NO	YES	NO	NO	NO	NO	YES	NO	NO	NO	NO	YES	YES	YES	YES	NO	NO	YES	YES
E6	GRUPO 8	CAPITAL	FEMALE	28	SINGLE	0	CATHOLIC	YES	YES	YES	NO	NO	NO	NIEFANG	BATA	4	NO	NO	YES	NO	NO	NO	NO	YES	NO	YES	NO	NO	NO	NO	YES	NO	NO	NO	NO	YES	YES	YES	YES	NO	NO	YES	YES
E7	GRUPO 2	POBLADO	MALE	74	POLYGAMY	14	CATHOLIC	NO	NO	NO	NO	NO	NO	NIEFANG	MICOMISENG	10	NO	YES	NO	NO	NO	NO	NO	YES	NO	NO	NO	NO	YES	NO	NO	NO	YES	NO	NO	NO	YES	NO	NO	NO	YES	NO	NO
E8	GRUPO 4	POBLADO	MALE	58	POLYGAMY	8	BETANIA	YES	NO	YES	NO	NO	NO	MONGOMO	MONGOMO	9	NO	NO	NO	NO	YES	YES	NO	NO	YES	NO	NO	NO	YES	NO	NO	NO	NO	YES	NO	NO	YES	NO	YES	NO	YES	NO	NO
E9	GRUPO 3	CAPITAL	FEMALE	67	MARRIED	5	PROTESTANT	YES	YES	YES	NO	NO	YES	MBINI	BATA	7	NO	YES	NO	NO	NO	NO	NO	YES	NO	NO	YES	NO	NO	NO	YES	NO	NO	NO	NO	YES	YES	YES	YES	NO	NO	YES	YES
E10	GRUPO 6	POBLADO	MALE	65	POLYGAMY	9	CATHOLIC	YES	NO	NO	YES	NO	NO	KOGO	KOGO	7	NO	NO	NO	NO	YES	YES	NO	NO	YES	NO	NO	NO	YES	NO	NO	NO	YES	NO	NO	NO	NO	NO	NO	NO	YES	NO	NO
E11	GRUPO 9	CAPITAL	FEMALE	56	POLYGAMY	6	CATHOLIC	YES	YES	YES	NO	NO	YES	MICOMISENG	BATA	9	NO	YES	NO	YES	NO	NO	YES	NO	NO	NO	YES	NO	NO	NO	YES	NO	NO	NO	NO	YES	YES	YES	YES	NO	NO	YES	YES
E12	GRUPO 2	DISTRICT	FEMALE	65	VIUDA	7	CATHOLIC	YES	YES	YES	NO	NO	NO	KOGO	KOGO	8	NO	YES	NO	YES	NO	NO	YES	NO	NO	NO	YES	NO	NO	NO	YES	NO	NO	NO	NO	YES	YES	YES	YES	NO	NO	YES	YES
E13	GRUPO 3	POBLADO	MALE	56	POLYGAMY	7	CATHOLIC	NO	NO	NO	NO	NO	NO	MONGOMO	MONGOMO	5	NO	NO	NO	NO	YES	YES	NO	NO	YES	YES	NO	NO	NO	NO	NO	NO	YES	NO	NO	YES	YES	YES	YES	NO	YES	NO	NO
E14	GRUPO 6	POBLADO	MALE	65	POLYGAMY	4	CATHOLIC	NO	NO	NO	NO	NO	NO	MONGOMO	MONGOMO	4	NO	NO	NO	NO	YES	YES	NO	NO	YES	NO	NO	NO	YES	NO	NO	NO	YES	NO	NO	YES	YES	YES	YES	NO	YES	NO	NO
E15	GRUPO 9	CAPITAL	FEMALE	17	SINGLE	0	CATHOLIC	NO	NO	NO	NO	NO	NO	BATA	BATA	9	NO	YES	NO	YES	NO	NO	YES	NO	NO	NO	YES	NO	NO	NO	YES	NO	NO	NO	NO	YES	YES	YES	YES	NO	NO	YES	YES
E16	GRUPO 5	PROVINCE	FEMALE	44	MARRIED	4	BETANIA	YES	YES	YES	NO	NO	NO	MONGOMO	MONGOMO	6	NO	NO	YES	NO	NO	NO	NO	YES	NO	NO	YES	NO	NO	NO	YES	NO	NO	NO	NO	YES	YES	YES	YES	NO	NO	YES	YES
E17	GRUPO 2	POBLADO	MALE	60	POLYGAMY	12	CATHOLIC	YES	NO	NO	YES	NO	NO	KOGO	KOGO	11	NO	YES	NO	NO	NO	YES	NO	NO	YES	YES	NO	NO	NO	NO	NO	YES	NO	NO	NO	YES	YES	YES	YES	NO	YES	NO	NO
E18	GRUPO 2	POBLADO	MALE	61	POLYGAMY	6	CATHOLIC	NO	NO	NO	NO	NO	NO	KOGO	KOGO	8	NO	NO	NO	NO	YES	YES	NO	NO	YES	NO	NO	NO	YES	NO	NO	NO	NO	YES	NO	NO	YES	NO	NO	NO	YES	NO	NO
E19	GRUPO 2	POBLADO	MALE	62	POLYGAMY	6	CATHOLIC	NO	NO	NO	NO	NO	NO	NIEFANG	NIEFANG	5	NO	NO	NO	NO	YES	NO	NO	NO	YES	YES	NO	NO	NO	NO	NO	NO	YES	NO	NO	YES	YES	YES	YES	NO	NO	YES	NO
E20	GRUPO 2	PROVINCE	FEMALE	83	VIUDA	7	CATHOLIC	NO	NO	NO	NO	NO	NO	MONGOMO	MONGOMO	8	YES	NO	NO	NO	NO	NO	NO	NO	YES	NO	NO	NO	YES	NO	YES	NO	NO	NO	NO	YES	YES	YES	YES	NO	NO	YES	NO
E21	GRUPO 2	DISTRICT	MALE	95	VIUDA	11	CATHOLIC	NO	NO	NO	NO	NO	NO	NIEFANG	NIEFANG	10	YES	NO	NO	NO	NO	NO	NO	NO	YES	NO	NO	NO	YES	NO	NO	NO	YES	NO	NO	YES	YES	YES	YES	NO	YES	NO	NO
E22	GRUPO 2	POBLADO	MALE	72	POLYGAMY	6	CATHOLIC	NO	NO	NO	NO	NO	NO	NIEFANG	NIEFANG	3	NO	NO	YES	NO	NO	NO	NO	YES	NO	NO	YES	NO	NO	NO	NO	NO	YES	NO	NO	YES	YES	YES	YES	NO	NO	YES	NO
E23	GRUPO 2	PROVINCE	MALE	62	MARRIED	5	CATHOLIC	NO	NO	NO	NO	NO	NO	MONGOMO	MONGOMO	8	YES	NO	NO	NO	NO	NO	NO	NO	YES	NO	NO	NO	YES	NO	YES	NO	NO	NO	NO	YES	YES	YES	YES	NO	NO	YES	YES
E24	GRUPO 3	POBLADO	MALE	78	POLYGAMY	14	CATHOLIC	NO	NO	NO	NO	NO	NO	NIEFANG	NIEFANG	10	YES	NO	NO	NO	NO	NO	NO	NO	YES	NO	NO	NO	YES	NO	YES	NO	NO	NO	NO	YES	YES	YES	YES	NO	NO	YES	NO
E25	GRUPO 2	PROVINCE	MALE	75	POLYGAMY	10	CATHOLIC	YES	NO	YES	NO	NO	NO	EBEBIYIN	EBEBIYIN	3	YES	NO	NO	NO	NO	NO	NO	NO	YES	NO	NO	NO	YES	NO	YES	NO	NO	NO	NO	YES	YES	YES	YES	NO	NO	YES	NO
E26	GRUPO 6	POBLADO	MALE	62	MARRIED	8	CATHOLIC	NO	NO	NO	NO	NO	NO	KOGO	KOGO	8	NO	NO	YES	NO	NO	NO	NO	YES	NO	NO	YES	NO	NO	NO	NO	NO	YES	NO	NO	YES	YES	YES	YES	NO	NO	YES	NO
E27	GRUPO 2	POBLADO	MALE	76	MARRIED	7	CATHOLIC	NO	NO	NO	NO	NO	NO	KOGO	KOGO	2	NO	YES	NO	NO	NO	NO	NO	YES	NO	NO	NO	NO	YES	NO	NO	NO	YES	NO	NO	YES	YES	YES	YES	NO	NO	YES	NO
E28	GRUPO 2	POBLADO	MALE	68	MARRIED	5	CATHOLIC	YES	NO	NO	YES	NO	NO	KOGO	KOGO	10	NO	NO	YES	NO	NO	NO	NO	YES	NO	NO	YES	NO	NO	NO	YES	NO	NO	NO	NO	YES	YES	YES	YES	NO	NO	YES	YES
E29	GRUPO 4	PROVINCE	MALE	84	POLYGAMY	16	CATHOLIC	YES	NO	YES	NO	NO	NO	EBEBIYIN	EBEBIYIN	10	YES	NO	NO	NO	NO	NO	NO	NO	YES	NO	NO	NO	YES	NO	YES	NO	NO	NO	NO	YES	YES	YES	YES	NO	NO	YES	YES
E30	GRUPO 2	POBLADO	MALE	89	MARRIED	6	CATHOLIC	NO	NO	NO	NO	NO	NO	KOGO	KOGO	2	NO	YES	NO	NO	NO	YES	YES	NO	NO	YES	NO	NO	NO	NO	NO	NO	YES	NO	NO	NO	YES	NO	NO	NO	YES	NO	NO
E31	GRUPO 2	PROVINCE	FEMALE	70	VIUDA	4	CATHOLIC	YES	NO	YES	NO	NO	NO	EBEBIYIN	EBEBIYIN	7	YES	NO	NO	NO	NO	NO	NO	NO	YES	NO	NO	NO	YES	NO	YES	NO	NO	NO	NO	YES	YES	YES	YES	NO	NO	YES	NO
E32	GRUPO 2	POBLADO	MALE	89	POLYGAMY	16	CATHOLIC	YES	NO	NO	YES	NO	NO	KOGO	KOGO	2	NO	NO	NO	NO	YES	YES	NO	NO	YES	NO	NO	NO	YES	NO	NO	NO	NO	YES	NO	NO	YES	NO	NO	NO	YES	NO	NO
E33	GRUPO 2	POBLADO	MALE	80	POLYGAMY	14	CATHOLIC	YES	NO	YES	NO	NO	NO	EBEBIYIN	EBEBIYIN	11	NO	NO	NO	NO	YES	YES	YES	NO	YES	NO	NO	NO	YES	NO	NO	NO	YES	NO	NO	NO	YES	NO	NO	NO	YES	NO	NO
E34	GRUPO 4	POBLADO	MALE	64	MARRIED	7	CATHOLIC	YES	NO	NO	YES	NO	NO	KOGO	KOGO	6	NO	NO	YES	NO	NO	YES	NO	YES	NO	NO	YES	NO	NO	NO	NO	YES	NO	NO	NO	YES	YES	YES	YES	NO	NO	YES	NO
E35	GRUPO 4	POBLADO	FEMALE	52	MARRIED	2	CATHOLIC	YES	NO	YES	NO	NO	NO	EBEBIYIN	EBEBIYIN	3	NO	YES	NO	NO	NO	NO	NO	YES	NO	NO	YES	NO	NO	NO	NO	NO	YES	NO	NO	YES	YES	YES	YES	NO	YES	NO	YES
E36	GRUPO 2	POBLADO	MALE	80	POLYGAMY	3	CATHOLIC	NO	NO	NO	NO	NO	NO	EBEBIYIN	EBEBIYIN	7	NO	NO	NO	NO	YES	YES	NO	NO	YES	NO	NO	NO	YES	NO	NO	NO	NO	YES	NO	NO	YES	NO	NO	NO	YES	NO	NO
E37	GRUPO 6	POBLADO	FEMALE	69	VIUDA	4	CATHOLIC	YES	NO	YES	NO	NO	NO	EBEBIYIN	EBEBIYIN	5	NO	NO	YES	NO	NO	NO	NO	YES	NO	NO	YES	NO	NO	NO	NO	NO	YES	NO	NO	YES	YES	YES	YES	NO	NO	YES	NO
E38	GRUPO 2	DISTRICT	MALE	92	VIUDO	11	CATHOLIC	NO	NO	NO	NO	NO	NO	NIEFANG	NIEFANG	1	YES	NO	NO	NO	NO	NO	NO	NO	YES	NO	NO	NO	YES	NO	NO	NO	NO	NO	YES	NO	YES	NO	NO	NO	YES	NO	NO
E39	GRUPO 2	DISTRICT	MALE	80	MARRIED	4	CATHOLIC	YES	YES	YES	NO	NO	NO	NIEFANG	NIEFANG	5	YES	NO	NO	NO	NO	NO	NO	NO	YES	NO	NO	NO	YES	NO	YES	NO	NO	NO	NO	YES	YES	YES	YES	NO	NO	YES	YES
E40	GRUPO 6	POBLADO	MALE	79	MARRIED	5	CATHOLIC	YES	NO	YES	YES	NO	NO	MONGOMO	MONGOMO	1	NO	NO	NO	NO	YES	NO	NO	NO	YES	NO	NO	NO	YES	NO	NO	NO	NO	YES	NO	NO	YES	NO	NO	NO	YES	NO	NO
E41	GRUPO 4	CAPITAL	MALE	52	POLYGAMY	7	EVANGELIC	NO	NO	NO	NO	NO	NO	BATA	BATA	8	NO	YES	NO	NO	NO	NO	NO	NO	YES	NO	YES	NO	NO	NO	NO	YES	NO	NO	NO	YES	YES	YES	YES	NO	NO	YES	YES
E42	GRUPO 4	PROVINCE	MALE	80	POLYGAMY	12	CATHOLIC	YES	YES	YES	YES	YES	YES	MONGOMO	MONGOMO	3	YES	NO	NO	NO	NO	NO	NO	NO	YES	NO	NO	NO	YES	NO	YES	NO	NO	NO	NO	YES	YES	YES	YES	NO	NO	YES	YES
E43	GRUPO 3	DISTRICT	MALE	65	POLYGAMY	16	CATHOLIC	NO	NO	NO	NO	NO	NO	AKONIBE	AKONIBE	7	NO	YES	NO	NO	NO	NO	NO	YES	NO	NO	YES	NO	NO	NO	YES	NO	NO	NO	NO	YES	YES	YES	YES	NO	NO	YES	NO
E44	GRUPO 3	CAPITAL	MALE	45	POLYGAMY	9	CATHOLIC	YES	NO	YES	NO	NO	NO	EBEBIYIN	BATA	4	NO	NO	YES	NO	NO	NO	NO	YES	NO	NO	YES	NO	NO	NO	YES	NO	NO	NO	NO	YES	YES	YES	YES	NO	NO	YES	YES
E45	GRUPO 3	DISTRICT	MALE	26	SINGLE	1	CATHOLIC	NO	NO	NO	NO	NO	NO	NIEFANG	BATA	3	YES	NO	NO	NO	NO	NO	NO	NO	YES	NO	YES	NO	NO	NO	YES	NO	NO	NO	NO	YES	YES	YES	YES	NO	NO	YES	YES
E46	GRUPO 2	POBLADO	MALE	78	VIUDO	7	CATHOLIC	NO	NO	NO	NO	NO	NO	NIEFANG	NIEFANG	9	NO	YES	NO	NO	NO	NO	NO	YES	NO	NO	YES	NO	NO	NO	NO	NO	YES	NO	NO	YES	YES	YES	YES	NO	NO	YES	NO
E47	GRUPO 3	CAPITAL	MALE	65	POLYGAMY	8	CATHOLIC	YES	YES	YES	NO	NO	YES	MONGOMO	BATA	5	NO	NO	YES	NO	NO	NO	NO	YES	NO	NO	YES	NO	NO	NO	YES	NO	NO	NO	NO	YES	YES	YES	YES	NO	NO	YES	YES
E48	GRUPO 6	POBLADO	MALE	70	POLYGAMY	6	CATHOLIC	YES	NO	YES	YES	NO	NO	AKONIBE	AKONIBE	8	NO	NO	YES	NO	NO	NO	NO	YES	NO	NO	YES	NO	NO	NO	NO	NO	YES	NO	NO	YES	YES	YES	YES	NO	YES	NO	NO
E49	GRUPO 2	POBLADO	MALE	92	MARRIED	6	CATHOLIC	NO	NO	NO	NO	NO	NO	AKONIBE	AKONIBE	4	NO	NO	NO	NO	YES	YES	NO	NO	YES	NO	NO	NO	YES	NO	NO	NO	NO	YES	NO	NO	YES	NO	NO	NO	YES	NO	NO
E50	GRUPO 4	POBLADO	MALE	67	POLYGAMY	15	CATHOLIC	YES	NO	YES	NO	NO	NO	AKONIBE	AKONIBE	12	NO	NO	NO	NO	YES	YES	NO	NO	YES	NO	NO	NO	YES	NO	NO	NO	YES	NO	NO	YES	YES	YES	YES	NO	YES	NO	NO
E51	GRUPO 4	POBLADO	FEMALE	46	POLYGAMY	3	CATHOLIC	NO	NO	NO	NO	NO	NO	AKONIBE	AKONIBE	6	NO	NO	NO	NO	YES	YES	NO	NO	YES	NO	NO	NO	YES	NO	NO	NO	NO	YES	NO	NO	YES	NO	NO	NO	YES	NO	NO
E52	GRUPO 4	DISTRICT	MALE	78	POLYGAMY	10	CATHOLIC	NO	NO	NO	NO	NO	NO	AKONIBE	AKONIBE	12	YES	NO	NO	NO	NO	NO	NO	NO	YES	NO	NO	NO	YES	NO	NO	NO	NO	YES	NO	NO	YES	NO	NO	NO	YES	NO	NO
E53	GRUPO 4	POBLADO	MALE	81	POLYGAMY	9	CATHOLIC	NO	NO	NO	NO	NO	NO	AKONIBE	AKONIBE	6	NO	NO	YES	NO	NO	NO	NO	YES	NO	NO	YES	NO	NO	NO	NO	NO	NO	YES	NO	YES	YES	YES	YES	NO	YES	NO	NO
E54	GRUPO 2	DISTRICT	MALE	72	MARRIED	5	CATHOLIC	NO	NO	NO	NO	NO	NO	MICOMISENG	MICOMISENG	7	NO	NO	YES	NO	NO	NO	NO	YES	NO	NO	YES	NO	NO	NO	NO	NO	YES	NO	NO	YES	YES	YES	YES	NO	NO	YES	NO
E55	GRUPO 2	CAPITAL	MALE	69	VIUDO	7	CATHOLIC	NO	NO	NO	NO	NO	NO	BATA	BATA	2	NO	YES	NO	NO	NO	NO	NO	NO	YES	NO	NO	NO	YES	NO	NO	NO	YES	NO	NO	YES	YES	YES	YES	NO	NO	YES	NO
E56	GRUPO 2	POBLADO	MALE	88	MARRIED	6	CATHOLIC	YES	NO	YES	NO	NO	NO	KOGO	KOGO	3	NO	NO	YES	NO	NO	NO	YES	NO	NO	NO	YES	NO	NO	NO	YES	NO	NO	NO	NO	YES	YES	YES	YES	NO	NO	YES	NO
E57	GRUPO 6	POBLADO	MALE	70	POLYGAMY	11	CATHOLIC	YES	NO	NO	YES	NO	NO	KOGO	KOGO	7	NO	NO	NO	NO	YES	NO	NO	NO	YES	NO	NO	NO	YES	NO	NO	NO	YES	NO	NO	YES	YES	YES	YES	NO	YES	NO	YES
E58	GRUPO 2	DISTRICT	FEMALE	64	POLYGAMY	5	CATHOLIC	YES	NO	NO	YES	NO	NO	KOGO	KOGO	10	NO	YES	NO	NO	NO	NO	NO	YES	NO	NO	YES	NO	NO	NO	NO	NO	YES	NO	NO	YES	YES	YES	YES	NO	NO	YES	NO
